# Supplementary material for: NAP (davunetide) preferential interaction with dynamic 3-repeat Tau explains differential protection in selected tauopathies
Source: PLoS One. 2019 Mar 13;14(3):e0213666. doi: 10.1371/journal.pone.0213666 (PMC6415897; doi:10.1371/journal.pone.0213666)
Supplement: S1 Dataset — (XLSX) [file pone.0213666.s008.xlsx]

## Sheet: Paclitaxel MTS
w/o treatment	0.094
w/o treatment	0.172
w/o treatment	0.174
w/o treatment	0.157
w/o treatment	0.118
w/o treatment	0.087
w/o treatment	0.128
w/o treatment	0.145
w/o treatment	0.152
w/o treatment	0.113
w/o treatment	0.105
w/o treatment	0.132
w/o treatment	0.126
w/o treatment	0.133
w/o treatment	0.126
w/o treatment	0.197
w/o treatment	0.163
w/o treatment	0.152
w/o treatment	0.164
w/o treatment	0.183
paclitaxel 5ul	0.0676667
paclitaxel 5ul	0.0776667
paclitaxel 5ul	0.0756667
paclitaxel 5ul	0.0596667
paclitaxel 5ul	0.0556667
paclitaxel 5ul +NAP 10^(-15)M	0.0536667
paclitaxel 5ul +NAP 10^(-15)M	0.0566667
paclitaxel 5ul +NAP 10^(-15)M	0.0896667
paclitaxel 5ul +NAP 10^(-15)M	0.0656667
paclitaxel 5ul +NAP 10^(-15)M	0.0666667
paclitaxel 5ul +NAP 10^(-12)M	0.149667
paclitaxel 5ul +NAP 10^(-12)M	0.157667
paclitaxel 5ul +NAP 10^(-12)M	0.122667
paclitaxel 5ul +NAP 10^(-12)M	0.165667
paclitaxel 5ul +NAP 10^(-12)M	0.163667
paclitaxel 5ul +NAP 10^(-9)M	0.149667
paclitaxel 5ul +NAP 10^(-9)M	0.257667
paclitaxel 5ul +NAP 10^(-9)M	0.116667
paclitaxel 5ul +NAP 10^(-9)M	0.187667
paclitaxel 5ul +NAP 10^(-9)M	0.268667
paclitaxel 6ul	0.115
paclitaxel 6ul	0.141
paclitaxel 6ul	0.13
paclitaxel 6ul	0.101
paclitaxel 6ul	0.136
paclitaxel 6ul +NAP 10^(-15)M	0.17
paclitaxel 6ul +NAP 10^(-15)M	0.127
paclitaxel 6ul +NAP 10^(-15)M	0.147
paclitaxel 6ul +NAP 10^(-15)M	0.139
paclitaxel 6ul +NAP 10^(-15)M	0.139
paclitaxel 6ul +NAP 10^(-12)M	0.121
paclitaxel 6ul +NAP 10^(-12)M	0.119
paclitaxel 6ul +NAP 10^(-12)M	0.108
paclitaxel 6ul +NAP 10^(-12)M	0.09
paclitaxel 6ul +NAP 10^(-12)M	0.102
paclitaxel 6ul +NAP 10^(-9)M	0.108
paclitaxel 6ul +NAP 10^(-9)M	0.091
paclitaxel 6ul +NAP 10^(-9)M	0.087
paclitaxel 6ul +NAP 10^(-9)M	0.128
paclitaxel 6ul +NAP 10^(-9)M	0.157
paclitaxel 7ul	0.12
paclitaxel 7ul	0.096
paclitaxel 7ul	0.113
paclitaxel 7ul	0.092
paclitaxel 7ul	0.105
paclitaxel 7ul +NAP 10^(-15)M	0.105
paclitaxel 7ul +NAP 10^(-15)M	0.097
paclitaxel 7ul +NAP 10^(-15)M	0.098
paclitaxel 7ul +NAP 10^(-15)M	0.146
paclitaxel 7ul +NAP 10^(-15)M	0.134
paclitaxel 7ul +NAP 10^(-12)M	0.097
paclitaxel 7ul +NAP 10^(-12)M	0.079
paclitaxel 7ul +NAP 10^(-12)M	0.09
paclitaxel 7ul +NAP 10^(-12)M	0.076
paclitaxel 7ul +NAP 10^(-12)M	0.069
paclitaxel 7ul +NAP 10^(-9)M	0.055
paclitaxel 7ul +NAP 10^(-9)M	0.082
paclitaxel 7ul +NAP 10^(-9)M	0.087
paclitaxel 7ul +NAP 10^(-9)M	0.106
paclitaxel 7ul +NAP 10^(-9)M	0.079

## Sheet: FRAP
	plateau	K-factor		Normolyzed data
Tau3R	0.5418	0.185201		time (sec)	Tau3R	std	Tau3R+Zn	std	Tau3R+Zn+NAP	std	Tau4R	std	Tau4R+Zn	std	Tau4R+Zn+NAP	std
Tau3R	0.7405	0.0825388		0	0	0	0	0	0	0	0	0	0	0	0	0
Tau3R	0.4955	0.048635		0.734	0.0622208	0.00408997	0.0680728	0.00471759	0.0468508	0.00333213	0.0591799	0.00423143	0.0683407	0.00472044	0.0533992	0.00408721
Tau3R	0.4297	0.0579889		1.468	0.101027	0.00559379	0.122825	0.00659845	0.0735807	0.00457273	0.0990461	0.00540392	0.119575	0.00620308	0.0860327	0.00627159
Tau3R	0.6035	0.0436367		2.202	0.139186	0.00708303	0.159914	0.00802424	0.103456	0.00579687	0.13082	0.00747951	0.162997	0.0083551	0.116937	0.00712293
Tau3R	0.5367	0.0401317		2.936	0.161658	0.00821837	0.200626	0.00855499	0.125495	0.00602146	0.154862	0.00795819	0.20256	0.00874346	0.13691	0.00827189
Tau3R	0.47	0.0432592		3.67	0.190953	0.00979355	0.228434	0.0089925	0.141785	0.00641504	0.178407	0.00895014	0.235606	0.0108413	0.155297	0.00927938
Tau3R	0.6166	0.0443166		4.404	0.211641	0.0105597	0.256865	0.0099999	0.168962	0.00765279	0.204024	0.00997398	0.25155	0.0105877	0.172879	0.0103876
Tau3R	0.6493	0.0416537		5.138	0.234863	0.0108137	0.282494	0.00994311	0.183602	0.00788375	0.219102	0.0102921	0.27525	0.0113344	0.185742	0.0109082
Tau3R	0.7708	0.0350711		5.872	0.255433	0.0111611	0.308193	0.011044	0.193057	0.00851953	0.236773	0.0109201	0.293239	0.0118608	0.207362	0.0122839
Tau3R	0.4436	0.0870732		6.606	0.274255	0.0120257	0.333691	0.0115808	0.215297	0.00920808	0.251108	0.0110955	0.313346	0.0127289	0.2229	0.0123993
Tau3R	0.5376	0.0486603		7.34	0.286159	0.0123743	0.350483	0.0122511	0.227719	0.00973177	0.267414	0.0122617	0.333592	0.0133995	0.227808	0.0121501
Tau3R	0.4213	0.0802186		8.074	0.303992	0.0125054	0.369305	0.0122214	0.239221	0.0100432	0.275729	0.0118742	0.342236	0.0131961	0.246814	0.0135034
Tau3R	0.5539	0.0651084		8.808	0.316644	0.0129499	0.382719	0.0116207	0.254347	0.010202	0.286417	0.0124666	0.357177	0.0140229	0.251679	0.0129695
Tau3R	0.4345	0.128176		9.542	0.328198	0.0128461	0.400787	0.0131307	0.266403	0.0108987	0.296341	0.0127722	0.37724	0.0141267	0.270412	0.0135548
Tau3R	0.9035	0.0231371		10.276	0.340445	0.0132855	0.420728	0.0132226	0.272777	0.0113741	0.310706	0.0134496	0.386894	0.0150743	0.274482	0.0135404
Tau3R	0.8396	0.0476075		11.01	0.355057	0.0139523	0.437295	0.0133516	0.285549	0.0116891	0.324436	0.0135682	0.399908	0.0147078	0.286514	0.0142758
Tau3R	0.7307	0.0582636		11.744	0.369571	0.0137048	0.44804	0.0137616	0.292443	0.011785	0.332724	0.0139621	0.399065	0.0144736	0.291208	0.0139822
Tau3R	0.7768	0.0572064		12.478	0.376882	0.0136941	0.463913	0.0140135	0.299854	0.0121209	0.340544	0.0141865	0.416506	0.0149498	0.306419	0.0146694
Tau3R	0.5894	0.0515818		13.212	0.389235	0.0144444	0.47652	0.0146456	0.305882	0.0117606	0.346966	0.0136054	0.429915	0.0147401	0.315152	0.0152964
Tau3R	0.6414	0.0359126		13.946	0.396449	0.0137883	0.481581	0.0142733	0.316863	0.0127384	0.358093	0.0141034	0.442806	0.0154429	0.322576	0.0144449
Tau3R	0.756	0.0370143		14.68	0.405816	0.0142685	0.498438	0.0148467	0.32283	0.0127673	0.365241	0.0141581	0.449748	0.0149487	0.332712	0.015537
Tau3R	0.9115	0.03231		15.414	0.41787	0.0150082	0.503951	0.0140442	0.331778	0.0127618	0.376199	0.0138999	0.455776	0.0149827	0.339113	0.0145487
Tau3R	0.9893	0.0519532		16.148	0.426916	0.0147769	0.507569	0.013913	0.342245	0.0125263	0.385705	0.0142908	0.472329	0.0152651	0.348532	0.0147028
Tau3R	0.8044	0.0453563		16.882	0.432498	0.0150537	0.521888	0.0145482	0.35229	0.0130529	0.384549	0.0143473	0.483978	0.0153635	0.352615	0.0146493
Tau3R	0.7932	0.0508685		17.616	0.437556	0.0152425	0.538218	0.0153409	0.35852	0.0137571	0.389674	0.0148364	0.490431	0.0164112	0.359109	0.0152196
Tau3R	0.9498	0.0297798		18.35	0.448028	0.0152188	0.550604	0.0153147	0.361558	0.0135631	0.39486	0.0148765	0.487841	0.0159037	0.363445	0.0157146
Tau3R	0.942	0.0305033		19.084	0.453216	0.0151252	0.559582	0.0158227	0.369212	0.0137457	0.405163	0.0148396	0.493769	0.0156414	0.376773	0.0159457
Tau3R	0.567	0.0602136		19.818	0.462124	0.0155907	0.561809	0.0160931	0.37237	0.0136788	0.412084	0.0151477	0.498985	0.0153881	0.378541	0.0158181
Tau3R	0.4345	0.0342173		20.552	0.471154	0.0159507	0.577584	0.0151542	0.383624	0.0138884	0.413342	0.0148865	0.51507	0.0161187	0.382909	0.016302
Tau3R	0.5669	0.0385183		21.286	0.474495	0.0157786	0.58084	0.0157861	0.388499	0.0144116	0.419465	0.0153069	0.513036	0.0162239	0.39373	0.0156382
Tau3R	0.6858	0.0403125		22.02	0.485091	0.0155162	0.591753	0.0156792	0.391439	0.0138106	0.42467	0.0151898	0.528871	0.0163203	0.400105	0.0158039
Tau3R	0.6162	0.216667		22.754	0.487289	0.0149812	0.600313	0.0158433	0.394171	0.0148409	0.433621	0.0158421	0.532671	0.0163027	0.4062	0.0162663
Tau3R	0.6271	0.0318277		23.488	0.491187	0.0159653	0.604976	0.0158847	0.401881	0.0150303	0.438601	0.0157921	0.547522	0.0169665	0.405035	0.0159666
Tau3R	0.6857	0.056744		24.222	0.501087	0.0160599	0.610778	0.0156665	0.399166	0.0141583	0.438332	0.0152241	0.550115	0.0164181	0.4122	0.0167199
Tau3R	0.7228	0.0420006		24.956	0.503681	0.0160452	0.617928	0.0160253	0.409976	0.0147426	0.441266	0.0159135	0.554772	0.0165128	0.415767	0.0172029
Tau3R	0.7511	0.044668		25.69	0.505113	0.0165937	0.632488	0.015933	0.406856	0.0149297	0.448959	0.0155722	0.544201	0.0154584	0.430628	0.0175232
Tau3R	0.8384	0.0568255		26.424	0.509783	0.0164637	0.632106	0.0155672	0.421048	0.0149731	0.453988	0.0159818	0.556699	0.016494	0.43409	0.0165647
Tau3R	0.371	0.0649237		27.158	0.513359	0.0156911	0.639736	0.0162676	0.421515	0.0147665	0.45801	0.0159281	0.573006	0.0166613	0.433292	0.0160676
Tau3R	0.5391	0.037453		27.892	0.518421	0.0163992	0.651568	0.0171855	0.418701	0.0154191	0.459776	0.0162287	0.568483	0.0167759	0.442449	0.0169881
Tau3R	0.6146	0.0533058		28.626	0.521988	0.0164528	0.644922	0.0162312	0.427256	0.0146696	0.461954	0.0157628	0.571123	0.0166498	0.441412	0.0170281
Tau3R	0.5819	0.0627821		29.36	0.529731	0.0156416	0.663196	0.0169948	0.427113	0.0154016	0.468305	0.01584	0.573933	0.0162989	0.440911	0.0161085
Tau3R	0.3102	0.123681		30.094	0.532903	0.0162975	0.662825	0.0161406	0.436499	0.014717	0.474231	0.015675	0.577453	0.016327	0.458279	0.0173462
Tau3R	0.538	0.0610908		30.828	0.532194	0.016592	0.675845	0.0176353	0.440124	0.0159482	0.478624	0.0158598	0.579293	0.016432	0.457252	0.0171586
Tau3R	0.5327	0.0537853		31.562	0.538104	0.0165927	0.678199	0.0166432	0.446248	0.0152837	0.481571	0.0159581	0.59372	0.0162136	0.465014	0.0177781
Tau3R	0.6993	0.0372487		32.296	0.540729	0.0169058	0.672846	0.0164101	0.450951	0.0158118	0.481752	0.0159084	0.589346	0.0162108	0.465806	0.0172305
Tau3R	0.8876	0.0224913		33.03	0.543118	0.0165477	0.684546	0.0172929	0.450721	0.0152979	0.488026	0.0154589	0.593642	0.0163926	0.474899	0.0172687
Tau3R	0.7221	0.0481728		33.764	0.549195	0.0171724	0.689582	0.0174558	0.454654	0.0159722	0.491561	0.0157048	0.612058	0.0171966	0.476638	0.0179843
Tau3R	0.857	0.0668978		34.498	0.550948	0.0169376	0.682165	0.016403	0.459456	0.015597	0.494955	0.0156957	0.616934	0.0169749	0.481225	0.0179852
Tau3R	0.8414	0.0718187		35.232	0.556476	0.0174131	0.687969	0.0171016	0.463853	0.0163841	0.494408	0.0161624	0.614885	0.0174277	0.481812	0.0176661
Tau3R	0.903	0.120093		35.966	0.560127	0.0175855	0.694381	0.0168227	0.463533	0.0157669	0.500221	0.0155175	0.61496	0.0169126	0.488117	0.0179746
Tau3R	0.5637	0.0752588		36.7	0.562708	0.0174562	0.692406	0.0165251	0.464947	0.0158455	0.503375	0.0159243	0.620607	0.0170763	0.485076	0.0171323
Tau3R	0.9178	0.0648332		37.434	0.563505	0.0178502	0.696337	0.0166928	0.467013	0.0164228	0.50101	0.0162625	0.627924	0.01722	0.494002	0.0181659
Tau3R	0.4569	0.156913		38.168	0.562997	0.0180279	0.704475	0.0165335	0.465777	0.0164416	0.508368	0.015919	0.629254	0.0168476	0.501228	0.01866
Tau3R	0.6577	0.211592		38.902	0.574422	0.0173925	0.692701	0.0163661	0.472909	0.0154759	0.512292	0.015852	0.630648	0.0167157	0.501585	0.0182088
Tau3R	0.5783	0.0582699		39.636	0.575007	0.0177053	0.703444	0.0171833	0.477383	0.0163793	0.513138	0.015874	0.635151	0.0174298	0.506415	0.0177777
Tau3R	0.5499	0.112311		40.37	0.575386	0.0178786	0.715441	0.0175518	0.476831	0.0158742	0.51152	0.0163082	0.640154	0.0170328	0.512031	0.019095
Tau3R	0.7203	0.0370546		41.104	0.577013	0.0179199	0.725948	0.0177022	0.478666	0.0167119	0.521213	0.016723	0.639658	0.0165378	0.51354	0.0180526
Tau3R+Zn	0.6429	0.0290141		41.838	0.581094	0.0186527	0.724109	0.0184464	0.484322	0.0170204	0.515027	0.0168814	0.648927	0.01755	0.521526	0.0183436
Tau3R+Zn	0.774	0.0516059		42.572	0.583905	0.0179575	0.721241	0.0167779	0.489224	0.0169421	0.519618	0.0173654	0.654832	0.0176309	0.526568	0.0191881
Tau3R+Zn	0.8865	0.0428439		43.306	0.588173	0.018694	0.728505	0.0173977	0.483303	0.0157393	0.522258	0.0162002	0.649465	0.0168884	0.523345	0.0177928
Tau3R+Zn	1	0.0355347		44.04	0.589827	0.0182262	0.729619	0.0172311	0.497821	0.0170598	0.527402	0.0170031	0.655621	0.0172733	0.52744	0.0190458
Tau3R+Zn	0.8605	0.0438519		44.774	0.593396	0.0184351	0.737693	0.0181229	0.499772	0.0169283	0.526942	0.0170871	0.661317	0.0178559	0.532671	0.0188209
Tau3R+Zn	0.9104	0.0747076		45.508	0.594739	0.0182151	0.730995	0.0176451	0.501139	0.016708	0.533585	0.0166726	0.661673	0.0179969	0.535745	0.0186484
Tau3R+Zn	0.8833	0.0450053		46.242	0.595272	0.0186273	0.739967	0.0177319	0.505262	0.0170866	0.535853	0.0165991	0.655893	0.0171161	0.539827	0.0185817
Tau3R+Zn	0.7848	0.0622243		46.976	0.603993	0.0186497	0.746076	0.0175862	0.508313	0.0170295	0.536239	0.0170716	0.66359	0.0178892	0.540125	0.0190551
Tau3R+Zn	1	0.0509313		47.71	0.601985	0.018303	0.741709	0.017179	0.508427	0.0171346	0.535578	0.0164402	0.670524	0.0178863	0.541173	0.0191331
Tau3R+Zn	0.8368	0.0720513		48.444	0.599064	0.018874	0.745842	0.0176565	0.509061	0.017116	0.543078	0.0167637	0.667638	0.0175169	0.543489	0.0198895
Tau3R+Zn	0.9855	0.0506167		49.178	0.607174	0.0191369	0.749828	0.0177393	0.50921	0.0172977	0.542003	0.0164114	0.673473	0.0166125	0.545584	0.0199016
Tau3R+Zn	0.9595	0.0455484		49.912	0.606884	0.0187086	0.756568	0.017709	0.513265	0.0173629	0.541034	0.0166359	0.676384	0.0176369	0.549353	0.0195141
Tau3R+Zn	0.9257	0.0684937		50.646	0.611006	0.018927	0.75823	0.0186869	0.516932	0.0178698	0.548063	0.0166555	0.672017	0.0172003	0.548432	0.0189234
Tau3R+Zn	0.7901	0.0566575		51.38	0.613619	0.0195194	0.757001	0.0180287	0.514707	0.018128	0.54828	0.0169155	0.677258	0.0176035	0.561526	0.0196727
Tau3R+Zn	0.8755	0.0723278		52.114	0.618055	0.020204	0.764544	0.0180331	0.517131	0.0170099	0.553459	0.0169693	0.67839	0.0168627	0.561563	0.0199978
Tau3R+Zn	1	0.0514935		52.848	0.616116	0.0194643	0.763906	0.0182867	0.516572	0.0180041	0.552449	0.0166425	0.687828	0.0172827	0.566637	0.0192462
Tau3R+Zn	0.5948	0.0583453		53.582	0.619267	0.0194279	0.766118	0.0175468	0.521889	0.0173503	0.554607	0.0165183	0.689127	0.017284	0.563327	0.0195318
Tau3R+Zn	0.8304	0.074037		54.316	0.621962	0.0200666	0.768038	0.0182411	0.521453	0.0174674	0.552519	0.0168603	0.686131	0.0169187	0.56711	0.0203785
Tau3R+Zn	1	0.0429677		55.05	0.617874	0.0195436	0.773815	0.0182607	0.526762	0.0180615	0.562296	0.016889	0.705677	0.0175571	0.568692	0.02061
Tau3R+Zn	1	0.0704869		55.784	0.622498	0.019549	0.768275	0.0177628	0.524634	0.0183835	0.556539	0.0170494	0.699821	0.0179737	0.573948	0.0207006
Tau3R+Zn	0.9904	0.0895676		56.518	0.63177	0.0191848	0.773735	0.017893	0.524536	0.0181051	0.562445	0.0170635	0.700739	0.017385	0.572293	0.0202896
Tau3R+Zn	1	0.0823205		57.252	0.628636	0.0199649	0.769864	0.0171464	0.519241	0.0177423	0.562767	0.0170474	0.706844	0.018111	0.579866	0.0202212
Tau3R+Zn	0.5313	0.051415		57.986	0.632882	0.0198309	0.776188	0.0177099	0.520412	0.0184902	0.564939	0.0178138	0.706048	0.018343	0.581819	0.0201475
Tau3R+Zn	0.5598	0.0341739		58.72	0.627351	0.0199196	0.786608	0.0186876	0.523235	0.0186603	0.568169	0.0175782	0.707969	0.0184184	0.580433	0.0207165
Tau3R+Zn	0.9728	0.0469094		59.454	0.631838	0.0201741	0.78022	0.0182467	0.528795	0.0176629	0.566156	0.0167875	0.720583	0.0176482	0.582975	0.0205371
Tau3R+Zn	0.9386	0.0373541		60.188	0.627752	0.0195402	0.788895	0.0189437	0.526147	0.0189472	0.558806	0.0178057	0.699533	0.0178769	0.585385	0.019825
Tau3R+Zn	0.8064	0.0330183		60.922	0.637599	0.0203022	0.784976	0.0180639	0.528972	0.0183364	0.562131	0.0174515	0.704907	0.0179126	0.586142	0.0201054
Tau3R+Zn	1	0.0466978		61.656	0.63339	0.020195	0.785888	0.0188768	0.532549	0.0190359	0.567509	0.0178417	0.711539	0.0185985	0.581356	0.0203227
Tau3R+Zn	0.9988	0.0215519		62.39	0.638162	0.0202747	0.79074	0.0179813	0.532005	0.0191528	0.564258	0.0181772	0.718145	0.0182145	0.591267	0.0204166
Tau3R+Zn	0.7028	0.0405854		63.124	0.636648	0.0195354	0.800034	0.0197803	0.540738	0.0196589	0.566482	0.0188914	0.722511	0.0187304	0.594806	0.0210432
Tau3R+Zn	0.908	0.07415		63.858	0.641814	0.0202181	0.792208	0.0184547	0.545618	0.018842	0.570987	0.0174841	0.723277	0.0185584	0.591042	0.0198537
Tau3R+Zn	0.7934	0.0457541		64.592	0.642305	0.0199633	0.797723	0.0186219	0.535947	0.0190816	0.572134	0.0176454	0.72336	0.0181587	0.598099	0.0212683
Tau3R+Zn	0.977	0.166784		65.326	0.640444	0.0195426	0.798321	0.0183854	0.53941	0.0197679	0.574751	0.0181927	0.729557	0.0182996	0.598384	0.0208992
Tau3R+Zn	0.5166	0.0688627		66.06	0.649151	0.0207551	0.810144	0.0188216	0.539643	0.019528	0.576537	0.0182296	0.721976	0.0177139	0.59803	0.02052
Tau3R+Zn	1	0.0288901		66.794	0.647228	0.0207648	0.802707	0.0186639	0.543184	0.0196152	0.573288	0.0191843	0.720326	0.0185531	0.599873	0.0199669
Tau3R+Zn	0.8751	0.0514316		67.528	0.646938	0.0212775	0.803796	0.0179898	0.540983	0.018912	0.580039	0.0180854	0.729675	0.0178755	0.599571	0.0200782
Tau3R+Zn	0.6806	0.0441127		68.262	0.645859	0.0207668	0.805963	0.0192709	0.535597	0.0195711	0.57683	0.0186998	0.724889	0.0180087	0.596911	0.0206102
Tau3R+Zn	0.6901	0.0814818		68.996	0.648203	0.0203751	0.811603	0.0189078	0.536603	0.0205925	0.578209	0.0195135	0.725722	0.0186189	0.599897	0.0204108
Tau3R+Zn	0.6824	0.049918		69.73	0.65349	0.0212797	0.808794	0.0175915	0.538417	0.0199307	0.576231	0.0190392	0.726786	0.0178927	0.607353	0.0201663
Tau3R+Zn	0.7489	0.0843311		70.464	0.651019	0.0205904	0.81596	0.0186683	0.544433	0.0200223	0.578085	0.0199186	0.729069	0.0190967	0.611122	0.0215809
Tau3R+Zn	0.7709	0.0728766		71.198	0.650387	0.0209188	0.812905	0.0188565	0.54096	0.0197752	0.576619	0.0190576	0.72402	0.0188421	0.60893	0.0211615
Tau3R+Zn	0.873	0.0329262		71.932	0.654732	0.0204843	0.818001	0.0190486	0.5465	0.0185587	0.581501	0.0182143	0.73392	0.0186977	0.615432	0.0218053
Tau3R+Zn	0.9093	0.0652195		72.666	0.653852	0.0213378	0.813141	0.0191236	0.538967	0.0194786	0.580427	0.0185411	0.74837	0.0193616	0.611749	0.0211318
Tau3R+Zn	1	0.0389643		73.4	0.654945	0.0210252	0.815458	0.0195709	0.547724	0.0188834	0.586793	0.0183658	0.737423	0.0186038	0.62234	0.0223342
Tau3R+Zn	0.9351	0.0292993		74.134	0.6572	0.021039	0.814254	0.0187777	0.554617	0.0190764	0.585606	0.0183379	0.739388	0.0183265	0.618781	0.0218828
Tau3R+Zn	0.7474	0.0647109		74.868	0.654582	0.0215569	0.817196	0.0191724	0.551175	0.0194872	0.585605	0.0189316	0.739864	0.0188446	0.623417	0.0218266
Tau3R+Zn	0.7594	0.047754		75.602	0.659365	0.0213173	0.820583	0.019365	0.550879	0.0193524	0.591518	0.0188228	0.735445	0.0185904	0.622325	0.0218627
Tau3R+Zn	0.7172	0.033887		76.336	0.659676	0.0210338	0.820179	0.019218	0.549444	0.0197405	0.590266	0.0194039	0.74719	0.0190892	0.625655	0.0205503
Tau3R+Zn	0.8996	0.0579145		77.07	0.660868	0.0213422	0.823273	0.0202938	0.55168	0.0197709	0.59032	0.0195745	0.733802	0.018903	0.630099	0.0219914
Tau3R+Zn	0.7998	0.0836099		77.804	0.660431	0.0218629	0.823113	0.019761	0.55611	0.0205403	0.587038	0.0197555	0.745225	0.0198561	0.625203	0.0212378
Tau3R+Zn	0.8249	0.0759881		78.538	0.660307	0.0213413	0.81792	0.0191299	0.556171	0.020528	0.59059	0.020027	0.743487	0.0192199	0.630362	0.0217515
Tau3R+Zn	0.8886	0.0513512		79.272	0.661343	0.0216557	0.825493	0.0201931	0.549026	0.0203069	0.587954	0.0199285	0.740947	0.0189813	0.631113	0.022119
Tau3R+Zn	0.7293	0.0767714		80.006	0.662582	0.0217678	0.8264	0.0193135	0.556532	0.0203166	0.586167	0.0199467	0.748021	0.0193986	0.635433	0.0216761
Tau3R+Zn	0.5128	0.0620997		80.74	0.661731	0.0211807	0.822473	0.0194909	0.554854	0.0206888	0.59102	0.0196907	0.753564	0.0193455	0.63369	0.0216845
Tau3R+Zn	0.6023	0.0593196		81.474	0.662767	0.0214823	0.832944	0.0202442	0.557028	0.0211775	0.590214	0.0199139	0.745684	0.0193179	0.638434	0.0220618
Tau3R+Zn	0.5627	0.0967405		82.208	0.659324	0.0219647	0.836017	0.0200866	0.558534	0.0204021	0.592261	0.0202326	0.750343	0.0189171	0.638532	0.0225589
Tau3R+Zn	0.5529	0.0462465		82.942	0.667102	0.0225778	0.82686	0.0201022	0.555121	0.0203621	0.583852	0.0200213	0.749683	0.0193274	0.639441	0.0220704
Tau3R+Zn	0.818	0.0475926		83.676	0.666288	0.0226395	0.837398	0.0203279	0.562916	0.0214081	0.585891	0.0204723	0.747037	0.0194822	0.64683	0.0230469
Tau3R+Zn	0.7138	0.0843557		84.41	0.664914	0.0226144	0.836905	0.0210678	0.55818	0.0219561	0.594532	0.0210567	0.760857	0.0206164	0.647918	0.0220017
Tau3R+Zn	0.6353	0.030054		85.144	0.664487	0.023081	0.839077	0.0207678	0.560104	0.0215763	0.589589	0.0205068	0.732565	0.0198794	0.640309	0.0229347
Tau3R+Zn	0.5106	0.0497977		85.878	0.666164	0.0227722	0.840403	0.0206061	0.55826	0.0214149	0.587232	0.0203122	0.748886	0.0193414	0.641985	0.0224813
Tau3R+Zn	1	0.0285731		86.612	0.667394	0.0227813	0.839911	0.0201313	0.561554	0.0211787	0.588288	0.0201268	0.750071	0.0194087	0.643223	0.0234204
Tau3R+Zn	0.7071	0.0743203		87.346	0.666603	0.0237419	0.841427	0.0202477	0.565323	0.0208325	0.595784	0.0196517	0.759432	0.0192418	0.653588	0.0237776
Tau3R+Zn	0.8474	0.0597779
Tau3R+Zn	1	0.0183648
Tau3R+Zn	0.707	0.0335447
Tau3R+Zn	0.6443	0.0420533
Tau3R+Zn	0.7471	0.0450568
Tau3R+Zn	0.8033	0.0281502
Tau3R+Zn	0.5856	0.0741593
Tau3R+Zn	0.7981	0.113984
Tau3R+Zn	0.6346	0.0588492
Tau3R+Zn	0.5219	0.0486305
Tau3R+Zn	0.6988	0.0476316
Tau3R+Zn	0.7201	0.036077
Tau3R+Zn	0.7926	0.0680775
Tau3R+Zn	0.8485	0.0347868
Tau3R+Zn	0.8146	0.090196
Tau3R+Zn	0.842	0.0444159
Tau3R+Zn	0.8072	0.062985
Tau3R+Zn	0.927	0.0790448
Tau3R+Zn	0.6839	0.0421862
Tau3R+Zn	0.7224	0.0316198
Tau3R+Zn	0.7754	0.0354802
Tau3R+Zn	0.7391	0.0339523
Tau3R+Zn+NAP	0.2837	0.0647367
Tau3R+Zn+NAP	0.7314	0.0271381
Tau3R+Zn+NAP	0.6722	0.0412543
Tau3R+Zn+NAP	0.6394	0.0305322
Tau3R+Zn+NAP	0.4968	0.0391097
Tau3R+Zn+NAP	0.5638	0.0130238
Tau3R+Zn+NAP	0.5498	0.0431361
Tau3R+Zn+NAP	0.3817	0.0544565
Tau3R+Zn+NAP	0.3952	0.0402534
Tau3R+Zn+NAP	0.4073	0.0389951
Tau3R+Zn+NAP	0.35	0.0653441
Tau3R+Zn+NAP	0.4309	0.0693725
Tau3R+Zn+NAP	0.3713	0.108131
Tau3R+Zn+NAP	0.4669	0.0577352
Tau3R+Zn+NAP	0.5111	0.0541534
Tau3R+Zn+NAP	0.5196	0.0313692
Tau3R+Zn+NAP	0.7061	0.0419803
Tau3R+Zn+NAP	0.4997	0.0709034
Tau3R+Zn+NAP	0.6002	0.055228
Tau3R+Zn+NAP	0.3213	0.0870551
Tau3R+Zn+NAP	0.403	0.103327
Tau3R+Zn+NAP	0.3621	0.0513798
Tau3R+Zn+NAP	0.3475	0.0550657
Tau3R+Zn+NAP	0.6024	0.0310246
Tau3R+Zn+NAP	0.6187	0.0332637
Tau3R+Zn+NAP	0.3702	0.0799407
Tau3R+Zn+NAP	0.3856	0.0908566
Tau3R+Zn+NAP	0.668	0.0453367
Tau3R+Zn+NAP	0.5227	0.0950689
Tau3R+Zn+NAP	0.4735	0.129224
Tau3R+Zn+NAP	0.5071	0.10041
Tau3R+Zn+NAP	0.4789	0.0549617
Tau3R+Zn+NAP	0.4343	0.0558789
Tau3R+Zn+NAP	0.4211	0.0732336
Tau3R+Zn+NAP	0.5918	0.0130383
Tau3R+Zn+NAP	0.3375	0.0663616
Tau3R+Zn+NAP	0.7563	0.035925
Tau3R+Zn+NAP	0.6239	0.0756105
Tau3R+Zn+NAP	0.6408	0.0644686
Tau3R+Zn+NAP	0.6751	0.0968318
Tau3R+Zn+NAP	0.5755	0.0337018
Tau3R+Zn+NAP	0.6873	0.0468281
Tau3R+Zn+NAP	0.7916	0.0266281
Tau3R+Zn+NAP	0.6845	0.0272939
Tau3R+Zn+NAP	0.6996	0.0419297
Tau3R+Zn+NAP	0.7619	0.0705798
Tau3R+Zn+NAP	0.9748	0.0621454
Tau3R+Zn+NAP	0.7236	0.0413001
Tau3R+Zn+NAP	0.9612	0.0356554
Tau3R+Zn+NAP	0.8847	0.0345391
Tau3R+Zn+NAP	0.6255	0.0417702
Tau3R+Zn+NAP	0.543	0.0339498
Tau3R+Zn+NAP	0.4713	0.03332
Tau3R+Zn+NAP	0.5188	0.0737514
Tau3R+Zn+NAP	0.6043	0.0835218
Tau3R+Zn+NAP	0.5655	0.0315074
Tau3R+Zn+NAP	0.6772	0.0337449
Tau3R+Zn+NAP	0.4882	0.0370978
Tau4R	0.6224	0.193667
Tau4R	0.4766	0.0756326
Tau4R	0.5347	0.0252481
Tau4R	0.355	0.106019
Tau4R	0.4478	0.0328003
Tau4R	0.4782	0.0754636
Tau4R	0.2959	0.0863909
Tau4R	0.4623	0.0578791
Tau4R	0.5674	0.0488841
Tau4R	0.5477	0.0690696
Tau4R	0.5311	0.0458239
Tau4R	0.4611	0.00265974
Tau4R	0.815	0.0647037
Tau4R	0.7548	0.0470993
Tau4R	0.8413	0.102342
Tau4R	0.7639	0.0462769
Tau4R	0.7584	0.209704
Tau4R	0.7846	0.0500747
Tau4R	0.6872	0.0341124
Tau4R	0.7027	0.0311479
Tau4R	0.8034	0.0415106
Tau4R	0.4379	0.0602225
Tau4R	0.4344	0.0328712
Tau4R	0.5641	0.0382263
Tau4R	0.5881	0.0260973
Tau4R	0.685	0.0435532
Tau4R	0.8654	0.0263716
Tau4R	0.867	0.0332233
Tau4R	0.6549	0.0215781
Tau4R	0.5094	0.0348718
Tau4R	0.9792	0.046565
Tau4R	0.6856	0.0366433
Tau4R	0.5706	0.0385479
Tau4R	0.7181	0.0247768
Tau4R	0.4247	0.0742214
Tau4R	0.3697	0.121197
Tau4R	0.628	0.218549
Tau4R	0.5598	0.0567196
Tau4R	0.2998	0.192349
Tau4R	0.7332	0.0534997
Tau4R	0.5819	0.0965475
Tau4R	0.5868	0.0628557
Tau4R	0.7509	0.0421448
Tau4R	0.4707	0.0427595
Tau4R	0.5573	0.0679397
Tau4R	0.6778	0.0980746
Tau4R	0.3903	0.0533812
Tau4R	0.5	0.0418334
Tau4R	0.6245	0.0337845
Tau4R	0.3978	0.0317725
Tau4R	0.5528	0.0263364
Tau4R	0.4015	0.0519549
Tau4R	0.5212	0.052315
Tau4R	0.5463	0.0544489
Tau4R	0.6155	0.115352
Tau4R	0.7077	0.0264109
Tau4R+Zn	0.8795	0.0576882
Tau4R+Zn	0.896	0.0377685
Tau4R+Zn	0.8574	0.0369161
Tau4R+Zn	0.8671	0.0363501
Tau4R+Zn	0.8757	0.0340461
Tau4R+Zn	0.9517	0.0577424
Tau4R+Zn	0.7729	0.0556231
Tau4R+Zn	0.5126	0.0843111
Tau4R+Zn	0.8099	0.0394578
Tau4R+Zn	0.8355	0.033881
Tau4R+Zn	0.6305	0.0526928
Tau4R+Zn	0.5488	0.0610214
Tau4R+Zn	0.8118	0.0729023
Tau4R+Zn	0.7009	0.0501291
Tau4R+Zn	1	0.0395764
Tau4R+Zn	0.8347	0.0455627
Tau4R+Zn	0.7834	0.0431492
Tau4R+Zn	1	0.0429132
Tau4R+Zn	0.7508	0.051575
Tau4R+Zn	0.5499	0.0598428
Tau4R+Zn	0.6876	0.0496388
Tau4R+Zn	0.5381	0.0395226
Tau4R+Zn	0.9592	0.0537093
Tau4R+Zn	0.6038	0.0554338
Tau4R+Zn	0.7364	0.0633771
Tau4R+Zn	0.9873	0.196437
Tau4R+Zn	0.7116	0.0542666
Tau4R+Zn	0.5865	0.0482918
Tau4R+Zn	0.6071	0.0388117
Tau4R+Zn	0.7337	0.0872871
Tau4R+Zn	0.7673	0.0751005
Tau4R+Zn	0.774	0.0324771
Tau4R+Zn	0.7015	0.138824
Tau4R+Zn	0.7494	0.0784051
Tau4R+Zn	0.721	0.132066
Tau4R+Zn	0.824	0.0473331
Tau4R+Zn	0.5606	0.015254
Tau4R+Zn	0.5281	0.0113393
Tau4R+Zn	0.5227	0.0338535
Tau4R+Zn	0.5139	0.0362472
Tau4R+Zn	0.5904	0.0423522
Tau4R+Zn	0.5755	0.0279714
Tau4R+Zn	0.6529	0.0327056
Tau4R+Zn	0.5037	0.0406298
Tau4R+Zn	1	0.0284677
Tau4R+Zn	0.7222	0.0526271
Tau4R+Zn	0.97	0.0196349
Tau4R+Zn+NAP	0.5171	0.0330697
Tau4R+Zn+NAP	0.4645	0.0326447
Tau4R+Zn+NAP	0.4873	0.03318
Tau4R+Zn+NAP	0.5665	0.0295403
Tau4R+Zn+NAP	0.6601	0.0235815
Tau4R+Zn+NAP	0.6704	0.0291469
Tau4R+Zn+NAP	0.6912	0.0365095
Tau4R+Zn+NAP	0.6704	0.0291469
Tau4R+Zn+NAP	0.7506	0.0212128
Tau4R+Zn+NAP	0.4501	0.0518811
Tau4R+Zn+NAP	0.516	0.0375686
Tau4R+Zn+NAP	0.467	0.033427
Tau4R+Zn+NAP	0.7463	0.0998041
Tau4R+Zn+NAP	0.4602	0.0455771
Tau4R+Zn+NAP	0.7139	0.0416166
Tau4R+Zn+NAP	0.7337	0.0331908
Tau4R+Zn+NAP	0.6147	0.0300846
Tau4R+Zn+NAP	0.5615	0.0356423
Tau4R+Zn+NAP	0.5672	0.0288602
Tau4R+Zn+NAP	0.6113	0.0227617
Tau4R+Zn+NAP	0.5317	0.0252813
Tau4R+Zn+NAP	0.4695	0.0384767
Tau4R+Zn+NAP	0.4971	0.0283138
Tau4R+Zn+NAP	0.5189	0.0256223
Tau4R+Zn+NAP	0.8715	0.0383008
Tau4R+Zn+NAP	0.6003	0.0229998
Tau4R+Zn+NAP	0.9285	0.0519269
Tau4R+Zn+NAP	0.9032	0.0243111
Tau4R+Zn+NAP	0.7004	0.0264838
Tau4R+Zn+NAP	0.7333	0.0265137
Tau4R+Zn+NAP	0.9294	0.02116
Tau4R+Zn+NAP	0.961	0.0252326
Tau4R+Zn+NAP	0.5886	0.0250042
Tau4R+Zn+NAP	0.6271	0.0298513
Tau4R+Zn+NAP	0.4122	0.0505056
Tau4R+Zn+NAP	0.4108	0.0480725
Tau4R+Zn+NAP	0.7637	0.0516264
Tau4R+Zn+NAP	0.3998	0.0728637
Tau4R+Zn+NAP	0.7287	0.0313557
Tau4R+Zn+NAP	0.3163	0.080447
Tau4R+Zn+NAP	0.4524	0.0564924
Tau4R+Zn+NAP	0.3778	0.0547205
Tau4R+Zn+NAP	1	0.0134885
Tau4R+Zn+NAP	0.72	0.032014
Tau4R+Zn+NAP	0.8489	0.0251275
Tau4R+Zn+NAP	1	0.0209806
Tau4R+Zn+NAP	0.6885	0.0362856
Tau4R+Zn+NAP	0.5551	0.0376788
Tau4R+Zn+NAP	0.5217	0.0250578
Tau4R+Zn+NAP	0.4742	0.0511792
Tau4R+Zn+NAP	0.5203	0.0341286
Tau4R+Zn+NAP	1	0.05494
Tau4R+Zn+NAP	0.7271	0.0528764
Tau4R+Zn+NAP	0.6721	0.0449196
Tau4R+Zn+NAP	0.7394	0.146209
Tau4R+Zn+NAP	0.9909	0.000483013
Tau4R+Zn+NAP	0.8503	0.0960708
Tau4R+Zn+NAP	0.4847	0.0994498
Tau4R+Zn+NAP	0.6737	0.0692104
Tau4R+Zn+NAP	0.6691	0.02352
